# Supplementary material for: Therapeutic Anti-Tumor Efficacy of DC-Based Vaccines Targeting TME-Associated Antigens Is Improved When Combined with a Chemokine-Modulating Regimen and/or Anti-PD-L1
Source: Vaccines (Basel). 2024 Jul 15;12(7):777. doi: 10.3390/vaccines12070777 (PMC11281486; doi:10.3390/vaccines12070777)
Supplement: Supplementary file 1 [file vaccines-12-00777-s001.zip]

Archive with 1 entries (1 files):
- vaccines-3045037-supplementary.pdf
